# Supplementary material for: Ferroptosis in Septic Cardiomyopathy Is Alleviated by Ondansetron: The Critical Role of the HTR3A-ATF3 Axis in Mitochondrial and Oxidative Homeostasis
Source: Biomedicines. 2026 May 3;14(5):1040. doi: 10.3390/biomedicines14051040 (PMC13204977; doi:10.3390/biomedicines14051040)
Supplement: Supplementary file 1 [file biomedicines-14-01040-s001.zip]

Archive with 1 entries (1 files):
- biomedicines-4203716-supplementary.pdf
